# Supplementary material for: An Ultrasound-Responsive Bio-Adhesive Piezoelectric Hydrogel for Osteoarthritis Cartilage
Source: Gels. 2026 Jul 15;12(7):630. doi: 10.3390/gels12070630 (PMC13409585; doi:10.3390/gels12070630)
Supplement: Supplementary file 1 [file gels-12-00630-s001.zip]

Archive with 1 entries (1 files):
- gels-4390224-supplementary.pdf
